# Supplementary material for: Unraveling the subtleties of β-(1→3)-glucan phosphorylase specificity in the GH94, GH149, and GH161 glycoside hydrolase families
Source: J Biol Chem. 2019 Feb 28;294(16):6483–93. doi: 10.1074/jbc.RA119.007712 (PMC6484121; doi:10.1074/jbc.RA119.007712)
Supplement: Supporting Information [file supp_RA119.007712_143342_1_supp_287289_pmzchy.xlsx]

## Sheet: Details of GHyyy
Bacterial sequences from NCBI
GI number	Species and strain	RefSeq ID	Nucleotide ID	Domain	Phylum	Isolation source as indicated on NCBI
543107124	Haloplasma contractile SSD-17B	ERJ13626.1	AFNU02000001.1	Bacteria	Haloplasmatales	sediment-brine interface of the Shaban Deep in the Red Sea
410603246	Clostridium sp. Maddingley MBC34-26	EKQ57686.1	ALXI01000016.1	Bacteria	Firmicutes	coal seam gas formation water, 100m depth water
410595695	Clostridium sp. Maddingley MBC34-26	EKQ50390.1	ALXI01000175.1	Bacteria	Firmicutes	coal seam gas formation water, 100m depth water
381383675	Caldilinea aerophila DSM 14535 = NBRC 104270	BAM00492.1	AP012337.1	Bacteria	Chloroflexi	no data
913355395	Ardenticatena maritima 110S	GAP62125.1	BBZA01000033.1	Bacteria	Chloroflexi	sediment, hydrothermal beach
145411116	Caldicellulosiruptor saccharolyticus DSM 8903	ABP68120.1	CP000679.1	Bacteria	Firmicutes	hot spring in New Zealand
686522878	Paenibacillus sp. FSL R5-0345	AIQ33578.1	CP009281.1	Bacteria	Firmicutes	pasteurized 2% milk
1147523777	Phycisphaerae bacterium SM-Chi-D1	AQQ70274.1	CP019646.1	Bacteria	Planctomycetes	sediment of evaporation pond
933315071	Roseburia hominis 2789STDY5608834	CUN48701.1	CYZJ01000001.1	Bacteria	Firmicutes	huamn feces
973343131	Clostridium sp. C105KSO15 1	CUX60029.1	FBWN01000177.1	Bacteria	Firmicutes	no data
1081471323	Lachnospiraceae bacterium YSD2013	SCX05664.1	FMTX01000009.1	Bacteria	Firmicutes	rumen microbiome
1086317691	Pseudobutyrivibrio sp. YE44	SDB19587.1	FMXT01000002.1	Bacteria	Firmicutes	rumen microbiome
1086160007	Pelagirhabdus alkalitolerans S5	SDC24037.1	FMYI01000005.1	Bacteria	Firmicutes	no data
1086966938	Fontibacillus panacisegetis DSM 28129	SDF19476.1	FNBG01000007.1	Bacteria	Firmicutes	No data
1086144403	Fervidobacterium changbaicum DSM 17883	SDH17459.1	FNDL01000007.1	Bacteria	Thermotogae	No data
1087394385	Paenibacillus typhae CGMCC 1.11012	SDI45081.1	FNDX01000005.1	Bacteria	Firmicutes	type strain, soil and plant-assoicated
1089208437	Bacillus caseinilyticus SP	SDY04365.1	FNPI01000001.1	Bacteria	Firmicutes	cultured
1088893726	Pseudobutyrivibrio sp. ACV-2	SEA82830.1	FNQZ01000012.1	Bacteria	Firmicutes	no data
1090687833	Caloramator fervidus DSM 5463	SEG11996.1	FNUK01000032.1	Bacteria	Firmicutes	New Zealand:Rotorua Park
1090775523	Vibrio hangzhouensis CGMCC 1.7062	SEF83514.1	FNVG01000004.1	Bacteria	Proteobacteria	no data
1094915964	Paenibacillus sp. 181mfcol5.1	SEJ83912.1	FNYX01000005.1	Bacteria	Firmicutes	plant associated
1095105708	Paenibacillus sp. cl141a	SEK23177.1	FNZO01000001.1	Bacteria	Firmicutes	no data
549143059	Acholeplasma brassicae O502	CCV65814.1	FO681348.1	Bacteria	Tenericutes	plant associated
1094259637	Alkalibacterium putridalgicola DSM 19182	SEL48476.1	FOBL01000002.1	Bacteria	Firmicutes	no data
1094387505	Amphibacillus marinus CGMCC 1.10434	SEO89603.1	FODJ01000016.1	Bacteria	Firmicutes	cultured
1094669063	Salipaludibacillus aurantiacus S9	SES15713.1	FOGT01000009.1	Bacteria	Firmicutes	no data
1094313350	Salisediminibacterium haloalkalitolerans 10nlg	SER69947.1	FOGV01000004.1	Bacteria	Firmicutes	no data
1094859881	Paenibacillus sp. NFR01	SEU24299.1	FOIK01000005.1	Bacteria	Firmicutes	root endophytes of switch grass
1097084700	Alkalibacterium subtropicum DSM 23664	SFC11500.1	FOLT01000003.1	Bacteria	Firmicutes	no data
1097480793	Pseudobutyrivibrio sp. OR37	SFH69345.1	FOQF01000005.1	Bacteria	Firmicutes	no data
1097228343	Pseudobutyrivibrio sp. JW11	SFN80781.1	FOWB01000001.1	Bacteria	Firmicutes	no data
1097989920	Anaerocolumna aminovalerica DSM 1283	SFN98921.1	FOWD01000006.1	Bacteria	Firmicutes	no data
1097183009	Halolactibacillus alkaliphilus CGMCC 1.6843	SFO78737.1	FOWN01000011.1	Bacteria	Firmicutes	no data
1097138113	Halolactibacillus halophilus DSM 17073	SFP69713.1	FOXC01000044.1	Bacteria	Firmicutes	Japan: Oura beach, Miura Peninsula, Kanagawa Prefecture
291518406	Butyrivibrio fibrisolvens 16/4	CBK73627.1	FP929036.1	Bacteria	Firmicutes	no data
1097286750	Halolactibacillus miurensis DSM 17074	SFS93792.1	FPAI01000019.1	Bacteria	Firmicutes	Japan: Oura beach, Miura Peninsula, Kanagawa Prefecture
1097081045	Lachnospiraceae bacterium XBD2001 1	SFT60650.1	FPAN01000008.1	Bacteria	Firmicutes	no data
524265709	Eubacterium sp. CAG:156	CDA29483.1	FR878154.1	Bacteria	Firmicutes	Human GI tract
524358312	Eubacterium sp. CAG:192 1	CDB14106.1	FR883228.1	Bacteria	Firmicutes	Human GI tract
524842841	Roseburia sp. CAG:100	CDF46130.1	FR904080.1	Bacteria	Firmicutes	human GI tract
524006695	Firmicutes bacterium CAG:110	CCX93064.1	HF988006.1	Bacteria	Firmicutes	Human GI tract
524007256	Firmicutes bacterium CAG:110 1	CCX92044.1	HF988115.1	Bacteria	Firmicutes	Human GI tract
524047666	Roseburia inulinivorans CAG:15	CCY30928.1	HF989932.1	Bacteria	Firmicutes	human GI tract
524091152	Eubacterium sp. CAG:161	CCY69845.1	HF991851.1	Bacteria	Firmicutes	human GI tract
524130555	Clostridium sp. CAG:127 1	CCZ09292.1	HF993829.1	Bacteria	Firmicutes	human GI tract
344261365	Methylobacter tundripaludum SV96 1	EGW21636.1	JH109152.1	Bacteria	Proteobacteria	arctic wetland soil
835522533	Robinsoniella sp. RHS	KLU72387.1	JNGB01000015.1	Bacteria	Firmicutes	mouse fecal sample colonised with soil-derived microbiota
723449271	Clostridium butyricum NOR 33234	KHD15380.1	JSEG01000009.1	Bacteria		human stool
1015570404	Paenibacillus polymyxa NBRC 15309	BAU78235.1	LC140880.1	Bacteria	Firmicutes	no data
973050122	Thermotoga sp. 50_1627	KUK24060.1	LGFH01000067.1	Bacteria	Thermotogae	oil reservoir sample K2
924433063	Paenibacillus polymyxa YUPP-8	KOS03742.1	LIYK01000254.1	Bacteria	Firmicutes	associated with cotton plant
1139881403	Epulopiscium sp. SCG-B11WGA-EpuloA1	ONI39876.1	LJDB01000060.1	Bacteria	Firmicutes	Surgeonfish GI tract
931418195	Gemmatimonas sp. SG8_28	KPK04798.1	LJNQ01000117.1	Bacteria	Gemmatimonadetes	Sulfate-rich zone estuary sediments 8-12 cm
931459465	Omnitrophica WOR_2 bacterium SM23_29	KPK42408.1	LJUB01000015.1	Bacteria	Candidatus Omnitrophica	Sulfate-methane transisition zone estuary sediments 16-26 cm
931458353	Omnitrophica WOR 2 bacterium SM23 29	KPK41404.1	LJUB01000051.1	Bacteria	Candidatus Omnitrophica	sediment metagenome, Sulfate-methane transisition zone estuary sediments 16-26 cm
931521438	Omnitrophica WOR 2 bacterium SM23 72	KPK99010.1	LJUU01000004.1	Bacteria	Candidatus Omnitrophica	sediment metagenome, Sulfate-methane transisition zone estuary sediments 16-26 cm
931519647	Omnitrophica WOR 2 bacterium SM23 72	KPK97305.1	LJUU01000045.1	Bacteria	Candidatus Omnitrophica	sediment metagenome, Sulfate-methane transisition zone estuary sediments 16-26 cm
931518996	Omnitrophica WOR 2 bacterium SM23 72	KPK96707.1	LJUU01000084.1	Bacteria	Candidatus Omnitrophica	sediment metagenome, Sulfate-methane transisition zone estuary sediments 16-26 cm
1145184973	Epulopiscium sp. Nuni2H MBin001	OOB78077.1	MDJM01000060.1	Bacteria	Firmicutes	Hindgut of marine fish (Naso unicornis)
1082246924	Actinobacteria bacterium RBG_19FT_COMBO_36_27	OFW62009.1	MELT01000140.1	Bacteria	Actinobacteria	Subsurface metagenome,Rifle background sediment; well D04 at 19ft depth
1082879751	candidate division WOR-1 bacterium RIFCSPHIGHO2 01 FULL 53 15 1	OGB89810.1	METM01000020.1	Bacteria	unclassified	subsurface metagenome
1082876466	candidate division WOR-1 bacterium RIFCSPHIGHO2_02_FULL_45_12	OGB86825.1	METN01000072.1	Bacteria	unclassified	subsurface metagenome, Rifle well FP-101 under high O2 conditions;
1082899456	candidate division WOR-1 bacterium RIFCSPLOWO2 12 FULL 45 9 1	OGC07941.1	METQ01000065.1	Bacteria	unclassified	subsurface metagenome, Rifle well FP-101 under low O2 conditions; 1.2 micron filter; full assembly
1082915687	candidate division WOR-1 bacterium RIFOXYA2_FULL_41_14	OGC23581.1	METW01000020.1	Bacteria	unclassified	subsurface metagenom, Rifle well CD01 at 16ft depth
1082903603	candidate division WOR-1 bacterium RIFOXYA2_FULL_51_19	OGC11849.1	METY01000001.1	Bacteria	unclassified	subsurface metagenome, Rifle well CD01 at 16ft depth
1082926245	candidate division WOR-1 bacterium RIFOXYB2 FULL 48 7 1	OGC33960.1	MEUF01000052.1	Bacteria	unclassified	Subsurface metagenome, Rifle well CD01 at 16ft depth; 0.2 micron filter at time point B
1082935231	candidate division WOR-1 bacterium RIFOXYD2_FULL_41_8	OGC42363.1	MEUL01000086.1	Bacteria	unclassified	subsurface metagenome, Rifle well CD01 at 16ft depth
1085365834	Lentisphaerae bacterium GWF2 49 21	OGV37168.1	MHBH01000073.1	Bacteria	Lentisphaerae	subsurface metagenome Rifle well CD01 at time point 6 / F; 5m depth; 0.2 filter
1085382009	Lentisphaerae bacterium GWF2_50_93	OGV52597.1	MHBI01000118.1	Bacteria	Lentisphaerae	subsurface metagenome, Rifle well CD01 at time point 6 / F; 5m depth
1085374644	Lentisphaerae bacterium GWF2 57 35]	OGV45644.1	MHBK01000025.1	Bacteria	Lentisphaerae	subsurface metagenome,Rifle well CD01 at time point 6 / F; 5m depth
1085534925	Omnitrophica bacterium RIFCSPHIGHO2 02 FULL 63 14	OGW91974.1	MHFJ01000017.1	Bacteria	Candidatus Omnitrophica	subsurface metagenome, Rifle well FP-101 under high O2 conditions; 0.2 micron filter
1085545282	Omnitrophica WOR 2 bacterium GWA2 44 7	OGX01506.1	MHFW01000038.1	Bacteria	Candidatus Omnitrophica	subsurface metagenome, Rifle well CD01 at time point 1 / A; 5m depth
1085551553	Omnitrophica WOR 2 bacterium GWA2 47 8	OGX07258.1	MHFY01000094.1	Bacteria	Candidatus Omnitrophica	subsurface metagenom, Rifle well CD01 at time point 1 / A; 5m depth; 0.2 filter
1085556497	Omnitrophica WOR 2 bacterium GWB2 45 9	OGX11645.1	MHGB01000028.1	Bacteria	Candidatus Omnitrophica	subsurface metagenome,Rifle well CD01 at time point 2 / B; 5m depth
1085569697	Omnitrophica WOR_2 bacterium GWF2_38_59	OGX23872.1	MHGE01000056.1	Bacteria	Candidatus Omnitrophica	subsurface metagenome, Rifle well CD01 at time point 6 / F; 5m depth
1085577608	Omnitrophica WOR 2 bacterium RIFCSPHIGHO2 01 FULL 48 9	OGX31245.1	MHGK01000100.1	Bacteria	Candidatus Omnitrophica	subsurface metagenome, Rifle well FP-101 under high O2 conditions
1085571914	Omnitrophica WOR 2 bacterium RIFCSPHIGHO2 02 FULL 45 21	OGX25981.1	MHGN01000023.1	Bacteria	Candidatus Omnitrophica	subsurface metagenome, Rifle well FP-101 under high O2 conditions; 0.2 micron filter; full assembly
1085570829	Omnitrophica WOR 2 bacterium RIFCSPHIGHO2 02 FULL 48 11	OGX24948.1	MHGP01000073.1	Bacteria	Candidatus Omnitrophica	subsurface metagenome, Rifle well FP-101 under high O2 conditions
1085586505	Omnitrophica WOR_2 bacterium RIFCSPHIGHO2_02_FULL_50_17	OGX39498.1	MHGQ01000014.1	Bacteria	Candidatus Omnitrophica	subsurface metagenome, Rifle well FP-101 under high O2 conditions
1085584000	Omnitrophica WOR_2 bacterium RIFCSPHIGHO2_02_FULL_52_10	OGX37135.1	MHGR01000042.1	Bacteria	Candidatus Omnitrophica	subsurface metagenome, Rifle well FP-101 under high O2 conditions
1085581244	Omnitrophica WOR 2 bacterium RIFCSPLOWO2 02 FULL 50 19	OGX34577.1	MHGY01000049.1	Bacteria	Candidatus Omnitrophica	subsurface metagenome, Rifle well FP-101 under low O2 conditions
1085590656	Omnitrophica WOR_2 bacterium RIFCSPLOWO2_12_FULL_51_24	OGX43336.1	MHHC01000020.1	Bacteria	Candidatus Omnitrophica	subsurface metagenome, Rifle well FP-101 under low O2 conditions
1085594054	Omnitrophica WOR_2 bacterium RIFOXYA2_FULL_45_12	OGX46482.1	MHHH01000060.1	Bacteria	Candidatus Omnitrophica	subsurface metagenome, Rifle well CD01 at 16ft depth
1085610035	Omnitrophica WOR 2 bacterium RIFOXYC2 FULL 45 15	OGX61342.1	MHHM01000014.1	Bacteria	Candidatus Omnitrophica	subsurface metagenome, Rifle well CD01 at 16ft depth
1088300712	Planctomycetes bacterium GWF2_41_51	OHB53795.1	MHXZ01000005.1	Bacteria	Planctomycetes	subsurface metagenome, Rifle well CD01 at time point 6 / F; 5m depth
1088613297	Tenericutes bacterium GWC2 34 14	OHE28602.1	MICR01000012.1	Bacteria	Tenericutes	subsurface metagenome, Rifle well CD01 at time point 3 / C; 5m depth
1088615940	Tenericutes bacterium GWC2 39 45	OHE30965.1	MICS01000018.1	Bacteria	Tenericutes	subsurface metagenome, Rifle well CD01 at time point 3 / C; 5m depth
1113302307	Clostridiales bacterium 38-18	OJV66793.1	MKTL01000001.1	Bacteria	Firmicutes	biofilm in bioreactor
1101074460	Candidatus Omnitrophica bacterium CG1 02 44 16 1	OIO35236.1	MNVR01000035.1	Bacteria	unclassified	groundwater filtered through a a 3.0 um filter and then through a 0.2 um filter
1101078190	Candidatus Omnitrophica bacterium CG1 02 49 16 1	OIO38639.1	MNVU01000047.1	Bacteria	unclassified	groundwater filtered through a a 3.0 um filter and then through a 0.2 um filter
1101158927	Comamonadaceae bacterium CG2 30 57 122	OIP13455.1	MNXW01000309.1	Bacteria	Proteobacteria	groundwater filtered through a 3.0 um filter
1132970020	Paenibacillus odorifer FSL F4-0077	OMC64708.1	MPVO01000008.1	Bacteria	Firmicutes	milk
1133402259	Paenibacillus macerans FSL R5-0527	OMG47019.1	MRTR01000036.1	Bacteria	Firmicutes	milk
1011418050	Methylomonas	WP_062329571.1	multispecies (remove)	Bacteria	Proteobacteria
754081537	Caldicellulosiruptor saccharolyticus DSM 8903	WP_041722924.1	NC_009437.1	Bacteria	Firmicutes	hot spring, New Zealand
500775841	Fervidobacterium nodosum Rt17-B1	WP_011994121.1	NC_009718.1	Bacteria	Thermotogae	no data
501154236	Lachnoclostridium phytofermentans ISDg	WP_012198896.1	NC_010001.1	Bacteria	Firmicutes	no data
501199645	Acholeplasma laidlawii PG-8A	ABX81332.1	NC_010163.1	Bacteria	Tenericutes	no data
501542456	Dictyoglomus thermophilum H-6-12	WP_012547574.1	NC_011297.1	Bacteria	Dictyoglomi	no data
490204573	Thermosipho africanus TCF52B 1	WP_004103012.1	NC_011653.1	Bacteria	Thermotogae	Troll oil formation in the North Sea
501578198	Dictyoglomus turgidum DSM 6724	ACK41445.1	CP001251.1	Bacteria	Dictyoglomi	Type strain
501769682	Halothermothrix orenii H168	WP_012635372.1	NC_011899.1	Bacteria	Firmicutes	sediment of a salt lake in Tunisia
506328887	Thermococcus sibiricus MM 739	WP_015848606.1	NC_012883.1	Archaea	Euryarchaeota	high-temperature Samotlor oil reservoir
506216618	Paenibacillus sp. Y412MC10	WP_015736393.1	NC_013406.1	Bacteria	Firmicutes	Obsidian Hot Spring in Yellowstone National Park
502724015	Bacillus pseudofirmus OF4	WP_012958999.1	NC_013791.2	Bacteria	Firmicutes	soil, New york
502894928	Thermosphaera aggregans DSM 11486	WP_013129904.1	NC_014160.1	Archaea	Crenarchaeota	Hot spring from Obsidian Pool at Yellowstone Natl. Park
502936319	Bacillus selenitireducens MLS10	WP_013171295.1	NC_014219.1	Bacteria	Firmicutes	sediment
503037329	Clostridium saccharolyticum WM1	WP_013272305.1	NC_014376.1	Bacteria	Firmicutes	sewage sludge, canada
503054484	Caldicellulosiruptor obsidiansis OB47	WP_013289460.1	NC_014392.1	Bacteria	Firmicutes	Obsidian Pool, Yellowstone National Park, Wyoming, USA
503076709	Paenibacillus polymyxa E681	WP_013311628.1	NC_014483.2	Bacteria	Firmicutes	plant rhizosphere
503194485	Caldicellulosiruptor kronotskyensis 2002	WP_013429146.1	NC_014720.1	Bacteria	Firmicutes	terrestrial neutral geothermal spring
503252644	Bacillus cellulosilyticus DSM 2522	WP_013487305.1	NC_014829.1	Bacteria	Firmicutes	no data
503424268	Cellulosilyticum lentocellum DSM 5427	WP_013658929.1	NC_015275.1	Bacteria	Firmicutes	river sediment with paper mill waste
503845654	Roseburia hominis A2-183	WP_014079648.1	NC_015977.1	Bacteria	Firmicutes	human GI tract
1079268695	Caldilinea aerophila DSM 14535 = NBRC 104270	BAM00492.1	AP012337.1	Bacteria	Chloroflexi
504263943	Fervidobacterium pennivorans DSM 9078	WP_014451045.1	NC_017095.1	Bacteria	Thermotogae	sediment hotspring
504267696	Spirochaeta africana DSM 8902	WP_014454798.1	NC_017098.1	Bacteria	Spirochaetes	bacterial bloom in the brine under trona from alkaline equatorial lake
504454601	Halobacillus halophilus NC_017668.1	WP_014641703.1	NC_017668.1	Bacteria	Firmicutes	no data
505138897	Halobacteroides halobius DSM 5150	WP_015325999.1	NC_019978.1	Bacteria	Firmicutes	dead sea sediment
495801207	Halorhabdus tiamatea SARL4B	WP_008525786.1	NC_021921.1	Archaea	Euryarchaeota	a deep-sea anoxic brine lake
1100614455	Acholeplasma brassicae	WP_071386948.1	NC_022549.1	Bacteria	Tenericutes	no data (record removed)
566000353	Paenibacillus polymyxa CR1	WP_023989977.1	NC_023037.2	Bacteria	Firmicutes	maize rhizosphere soil
1085542112	Omnitrophica WOR_2 bacterium GWA2_45_18	OGW98683.1	no data	Bacteria	Candidatus Omnitrophica	subsurface metagenome, Rifle well CD01 at time point 1 / A; 5m depth
1085595743	Omnitrophica WOR_2 bacterium RIFCSPLOWO2_12_FULL_63_16	OGX48084.1	no data	Bacteria	Candidatus Omnitrophica	subsurface metagenome, Rifle well FP-101 under low O2 conditions
511071662	Paenibacillus barengoltzii FSL H7-0744	WP_016313215.1	no data	Bacteria	Firmicutes	no data
754849423	Paenibacillus borealis	WP_042210248.1	no data	Bacteria	Firmicutes	no data
701166212	Fervidobacterium islandicum	WP_033191227.1	no data	Bacteria	Thermotogae	no data
917009108	Acholeplasma modicum	WP_051615820.1	none	Bacteria	Tenericutes	no data
497546782	Roseburia inulinivorans DSM 16841	WP_009860980.1	NZ_ACFY01000165.1	Bacteria	Firmicutes	human GI tract
496101762	Haloplasma contractile SSD-17B	WP_008826269.1	NZ_AFNU02000001.1	Bacteria	Haloplasmatales	sediment-brine interface of the Shaban Deep in the Red Sea
515232128	Paenibacillus polymyxa OSY-DF	WP_016818628.1	NZ_AIPP01000116.1	Bacteria	Firmicutes	fermented vegetable (Kimchee) from a local store
748292704	Paenibacillus sonchi X19-5	WP_039834362.1	NZ_AJTY01000375.1	Bacteria	Firmicutes	rhizosphere soil of Sonchus oleraceus (sow thistle)
518251665	Paenibacillus sp. OSY-SE	WP_019421873.1	NZ_ALKF01000184.1	Bacteria	Firmicutes	soil
490765380	Clostridium termitidis CT1112	WP_004627615.1	NZ_AORV01000046.1	Bacteria	Firmicutes	termite hindgut
489519218	Clostridium butyricum DKU-01	WP_003424021.1	NZ_APKZ01000007.1	Bacteria	Firmicutes	infant feces
521969831	Methylomonas sp. MK1	WP_020481102.1	NZ_AQOV01000001.1	Bacteria	Proteobacteria	Lake Wahsington sediment
493357242	Caldisalinibacter kiritimatiensis L21-TH-D2	WP_006313788.1	NZ_ARZA01000185.1	Bacteria	Firmicutes	no data
770938564	Clostridium butyricum CWBI1009	WP_045143732.1	NZ_ASPQ01000014.1	Bacteria	Firmicutes	anaerobic sludge
738811368	Paenibacillus sp. FSL R7-269	WP_036702107.1	NZ_ASPS01000144.1	Bacteria	Firmicutes	milk
1028061673	Paenibacillus sp. FSL H8-237	WP_063829815.1	NZ_ASPV01000054.1	Bacteria	Firmicutes	Pasteurised milk
738770777	Paenibacillus sp. FSL H8-457	WP_036663991.1	NZ_ASPW01000045.1	Bacteria	Firmicutes	pasteurised milk
738843146	Paenibacillus sp. FSL R7-277	WP_036732712.1	NZ_ASPX01000119.1	Bacteria	Firmicutes	milk
647275560	Paenibacillus polymyxa TD94	WP_025721489.1	NZ_ASSA01000171.1	Bacteria	Firmicutes	associated with scutellaria (mint family)
647226142	Paenibacillus massiliensis T7	WP_025679076.1	NZ_ASSE01000098.1	Bacteria	Firmicutes	isolated from Willow rhizosphere
551021961	Butyrivibrio sp. XPD2006	WP_022766121.1	NZ_ATVT01000012.1	Bacteria	Firmicutes	no data
551044084	Clostridiales bacterium NK3B98	WP_022787627.1	NZ_ATWA01000053.1	Bacteria	Firmicutes	rumen microbiome
551023313	Butyrivibrio sp. NC2007	WP_022767451.1	NZ_ATWY01000002.1	Bacteria	Firmicutes	Rumen microbiome
636820802	Clostridium methoxybenzovorans SR3	WP_024346902.1	NZ_ATXD01000008.1	Bacteria	Firmicutes	soil
656283250	Caldicellulosiruptor acetigenus DSM 7040	WP_029228890.1	NZ_ATXO01000014.1	Bacteria	Firmicutes	hotspring water
737394076	Acholeplasma axanthum ATCC 25176	WP_035375542.1	NZ_AUAL01000004.1	Bacteria	Tenericutes	no data
655144312	Paenibacillus panacisoli DSM 21345	WP_028591106.1	NZ_AUFO01000019.1	Bacteria	Firmicutes	Soil of a ginseng field
737807511	Butyrivibrio sp. VCB2001	WP_035775095.1	NZ_AUIZ01000001.1	Bacteria	Firmicutes	no data
739080618	Pseudobutyrivibrio ruminis CF1b	WP_036951784.1	NZ_AUJB01000008.1	Bacteria	Firmicutes	rumen microbiome
653633356	Clostridium butyricum AGR2140	WP_027636584.1	NZ_AUJN01000016.1	Bacteria	Firmicutes	rumen microbiome
737811641	Butyrivibrio sp. MC2013	WP_035779225.1	NZ_AUKE01000011.1	Bacteria	Firmicutes	no data
738931735	Pontibacillus yanchengensis Y32	WP_036818050.1	NZ_AVBF01000015.1	Bacteria	Firmicutes	salt field
738894634	Pontibacillus chungwhensis BH030062	WP_036781682.1	NZ_AVBG01000003.1	Bacteria	Firmicutes	solar saltern (salt field)
653057452	Caloramator sp. ALD01	WP_027308906.1	NZ_AXAA01000020.1	Bacteria	Firmicutes	Etoliko lagoon in Western Greece
635644777	Clostridium indolis DSM 755	WP_024291666.1	NZ_AZUI01000001.1	Bacteria	Firmicutes	soil
736550780	Hungatella hathewayi VE202-04	WP_034563905.1	NZ_BAHR02000231.1	Bacteria	Firmicutes	tarting from a healthy human faecal sample, we obtained gnotobiotic mice colonized with a human microbiota enriched in Treg-inducing strains. From these mice, we cultured and selected strains of bacteria, and performed genome sequencing.
646443577	Hungatella hathewayi	WP_025532029.1	NZ_BAHY01000109.1	Bacteria	Firmicutes	human GI tract
754572924	Bacillus selenatarsenatis SF-1	WP_041966187.1	NZ_BASE01000056.1	Bacteria	Firmicutes	no data
1056400097	Amphibacillus sediminis NBRC 103570	WP_067842620.1	NZ_BCQW01000021.1	Bacteria	Firmicutes	cultured
1054653215	Bacillus cohnii NBRC 15565	WP_066420707.1	NZ_BCUW01000111.1	Bacteria	Firmicutes	culture collection
496184770	Caloramator australicus RC3	WP_008909277.1	NZ_CAKP01000100.1	Bacteria	Firmicutes	no data
491632780	Halanaerobium saccharolyticum type strain:DSM 6643	WP_005490316.1	NZ_CAUI01000023.1	Bacteria	Firmicutes	type strain
750676797	Gorillibacterium massiliense strain:G5	WP_040952469.1	NZ_CBQR020000153.1	Bacteria	Firmicutes	no data
751268775	Oceanobacillus jeddahense S5	WP_040978143.1	NZ_CCDM010000001.1	Bacteria	Firmicutes	human GI tract
939723037	Paenibacillus sp. FF9	WP_054955257.1	NZ_CDSE01000011.1	Bacteria	Firmicutes	no data
496459666	Clostridium sp. DL-VIII 1	WP_009168511.1	NZ_CM001240.1	Bacteria	Firmicutes	anaerobic sludge
491512643	Methylomicrobium album BG8	WP_005370277.1	NZ_CM001475.1	Bacteria	Proteobacteria	muddy water
1011474934	Thermococcus guaymasensis DSM 11113	WP_062370841.1	NZ_CP007140.1	Archaea	Euryarchaeota	no data
740799969	Paenibacillus sp. FSL H7-0357	WP_038585252.1	NZ_CP009241.1	Bacteria	Firmicutes	Pasteurized 2% milk
754821931	Paenibacillus sp. FSL H7-0737	WP_042184448.1	NZ_CP009279.1	Bacteria	Firmicutes	pasteurized 2% milk
754768980	Paenibacillus sp. FSL P4-0081	WP_042133118.1	NZ_CP009280.1	Bacteria	Firmicutes	heat treated raw milk
754767546	Paenibacillus sp. FSL R5-0345	WP_042131802.1	NZ_CP009281.1	Bacteria	Firmicutes	Pasteurized 2% fat milk
754871507	Paenibacillus sp. FSL R5-0912	WP_042232123.1	NZ_CP009282.1	Bacteria	Firmicutes	Pasteurized 2% fat milk
748611155	Paenibacillus sp. FSL R7-0273	WP_039869333.1	NZ_CP009283.1	Bacteria	Firmicutes	Pasteurized 2% fat milk
754809455	Paenibacillus sp. FSL R7-0331	WP_042172399.1	NZ_CP009284.1	Bacteria	Firmicutes	Pasteurized 2% fat milk
740913611	Paenibacillus stellifer DSM 14472	WP_038698858.1	NZ_CP009286.1	Bacteria	Firmicutes	food-packaging paperboard
647259051	Paenibacillus graminis DSM 15220	WP_025707431.1	NZ_CP009287.1	Bacteria	Firmicutes	maize rhizospher soil
740783198	Paenibacillus odorifer DSM 15391	WP_038568482.1	NZ_CP009428.1	Bacteria	Firmicutes	soil from wheat roots
918701292	Endomicrobium proavitum Rsa215	WP_052570529.1	NZ_CP009498.1	Bacteria	Elusimicrobia	no data
644732824	Paenibacillus polymyxa CF05	WP_025365657.1	NZ_CP009909.1	Bacteria	Firmicutes	associated with Cryptomeria fortunei (Japanese red cedar)
767002025	Paenibacillus sp. IHBB 10380	WP_044877319.1	NZ_CP010976.1	Bacteria	Firmicutes	soil glacier
1028837474	Fervidobacterium pennivorans DYC	WP_064011647.1	NZ_CP011393.1	Bacteria	Thermotogae	hotspring, New Zealand (capable of cellobiose fermentation)
1126150679	Paenibacillus polymyxa ATCC 15970	WP_075154651.1	NZ_CP011420.1	Bacteria	Firmicutes	soil
922051678	Paenibacillus peoriae HS311	WP_053325977.1	NZ_CP011512.1	Bacteria	Firmicutes	soil
1063265716	Bacillus beveridgei MLTeJB	WP_069366220.1	NZ_CP012502.1	Bacteria	Firmicutes	no data
959868001	Clostridium butyricum KNU0-L09	WP_058146710.1	NZ_CP013252.1	Bacteria	Firmicutes	no data
1028852933	Methylomonas sp. DH-1	WP_064021676.1	NZ_CP014360.1	Bacteria	Proteobacteria	waste sludge of a brewery plant
1119661161	Bacillus weihaiensis Alg07	WP_072580822.1	NZ_CP016020.1	Bacteria	Firmicutes	marine,china
1057296523	Paenibacillus sp. LPB0068	WP_068660028.1	NZ_CP017770.1	Bacteria	Firmicutes	associated with Crassostrea gigas (pacific oyster)
1102008669	Paenibacillus polymyxa YC0573	WP_071558349.1	NZ_CP017968.2	Bacteria	Firmicutes	rhizosphere of tobacco
1057436546	Paenibacillus sp. GM2	WP_068782371.1	NZ_CTEK01000044.1	Bacteria	Firmicutes	no data
941760197	Roseburia inulinivorans 2789STDY5608887	WP_055167725.1	NZ_CYXX01000003.1	Bacteria	Firmicutes	human faeces
491501076	Eubacterium ventriosum ATCC 27560	WP_005358765.1	NZ_DS264265.1	Bacteria	Firmicutes	Human GI tract
491505674	Eubacterium ventriosum ATCC 27560	WP_005363330.1	NZ_DS264285.1	Bacteria	Firmicutes	Human GI tract
1057441308	Paenibacillus phoceensis MT24	WP_068787086.1	NZ_FCOQ01000036.1	Bacteria	Firmicutes	human GI tract
1054962795	Clostridium sp. Marseille-P299	WP_066716675.1	NZ_FJVE01000007.1	Bacteria	Firmicutes	human GI tract
1011678188	Paenibacillus jilunlii CGMCC 1.10239	WP_062525136.1	NZ_FNGM01000002.1	Bacteria	Firmicutes	no data
1124470170	Butyrivibrio fibrisolvens AR40	WP_074755796.1	NZ_FOGJ01000010.1	Bacteria	Firmicutes	cultured
1124631689	Proteiniclasticum ruminis strain ML2	WP_074912609.1	NZ_FOVK01000010.1	Bacteria	Firmicutes	no data
1120435570	Atopostipes suicloacalis DSM 15692	WP_073298186.1	NZ_FQUF01000021.1	Bacteria	Firmicutes	cultured
1120385143	Caloramator proteoclasticus DSM 10124	WP_073248831.1	NZ_FQVG01000027.1	Bacteria	Firmicutes	no data
1120530304	Butyrivibrio fibrisolvens DSM 3071	WP_073388888.1	NZ_FQXK01000027.1	Bacteria	Firmicutes	cultured
1120477122	Clostridium grantii DSM 8605	WP_073338818.1	NZ_FQXM01000014.1	Bacteria	Firmicutes	no data
1120042386	Pseudobutyrivibrio xylanivorans DSM 14809	WP_072916440.1	NZ_FQYQ01000010.1	Bacteria	Firmicutes	no data
1120412245	Anaerocolumna jejuensis DSM 15929	WP_073275368.1	NZ_FRAC01000010.1	Bacteria	Firmicutes	no data
1120424760	Anaerosporobacter mobilis DSM 15930	WP_073287569.1	NZ_FRCP01000011.1	Bacteria	Firmicutes	no data
1119869116	Fervidobacterium gondwanense DSM 13020	WP_072757930.1	NZ_FRDJ01000002.1	Bacteria	Thermotogae	Australia:Great Artesian Basin of Australia
1121276223	Anaerocolumna xylanovorans DSM 12503	WP_073590012.1	NZ_FRFD01000010.1	Bacteria	Firmicutes	cultured
736531981	Carnobacterium alterfunditum 313	WP_034546778.1	NZ_FSRN01000001.1	Bacteria	Firmicutes	Antarctica: Ace Lake
1134304553	Halanaerobium kushneri strain ATCC 700103	WP_076544684.1	NZ_FTNC01000008.1	Bacteria	Firmicutes	no data
1057219767	Paenibacillus macquariensis ATCC 23464	WP_068592622.1	NZ_FTNK01000017.1	Bacteria	Firmicutes	no data
496517964	Paenibacillus sp. oral taxon 786	WP_009226247.1	NZ_GG695987.1	Bacteria	Firmicutes	assoicated with human
518518212	Paenibacillus polymyxa ATCC842	WP_019688419.1	NZ_GL905390.1	Bacteria	Firmicutes	type strain
517495806	Thermobrachium celere DSM 8682	WP_018666383.1	NZ_HF952039.1	bacteria	Firmicutes	hot spring sediment and water in New Zealand
764879846	Paenibacillus antibioticophila GD11	WP_044477328.1	NZ_HG005139.1	Bacteria	Firmicutes	human GI tract
655091102	Paenibacillus sp. J14	WP_028539026.1	NZ_JADQ01000027.1	Bacteria	Firmicutes	rhizosphere (lignin degrading bacteria)
640242996	Clostridium sp. 12(A)	WP_024834966.1	NZ_JAGI01000001.1	Bacteria	Firmicutes	no data
640329334	Butyrivibrio sp. FCS014	WP_024865374.1	NZ_JAHA01000006.1	Bacteria	Firmicutes	Rumen microbiome
736190922	Alkalibacterium sp. AK22	WP_034301206.1	NZ_JANL01000029.1	Bacteria	Firmicutes	Lonar Lake
695366476	Vibrio fortis Dalian14	WP_032550702.1	NZ_JFFR01000013.1	Bacteria	Proteobacteria	associated with Strongylocentrotus intermedius (sea urchins)
1056931847	Kosmotoga arenicorallina S304	WP_068345671.1	NZ_JFHK01000002.1	Bacteria	Thermotogae	submarine hot spring shallow hydrothermal field
1098471076	Paenibacillus sp. LC231	WP_071220018.1	NZ_JFOM01000015.1	Bacteria	Firmicutes	pristine cave enviroment (rock)
750297879	Methylobacter tundripaludum SV96	WP_040579857.1	NZ_JH109152.1	Bacteria	Proteobacteria	arctic wetland soil
495952182	Clostridium sp. 7 2 43FAA	WP_008676761.1	NZ_JH815222.1	Bacteria	Firmicutes	human GI tract
652497681	Clostridium aerotolerans DSM 5434	WP_026892135.1	NZ_JHWJ01000010.1	Bacteria	Firmicutes	sheep rumen
653618176	Clostridium cellobioparum DSM 1351 = ATCC 15832	WP_027628574.1	NZ_JHYD01000024.1	Bacteria	Firmicutes	cattle rumen
651935247	Bacillus bogoriensis ATCC BAA-922	WP_026671722.1	NZ_JHYI01000006.1	Bacteria	Firmicutes	no data
652890777	Methylobacter tundripaludum 21/22	WP_027149823.1	NZ_JMLA01000001.1	Bacteria	Proteobacteria	Lake Washington sediment
655093735	Paenibacillus sp. UNCCL52	WP_028541566.1	NZ_JMLR01000008.1	Bacteria	Firmicutes	plant associated
670514569	Paenibacillus polymyxa CICC 10580	WP_031462091.1	NZ_JNCB01000003.1	Bacteria	Firmicutes	Noni fruits Morinda citrifolia L from Paracel Islands
671562854	Lachnospiraceae bacterium AC2014 1	WP_031543443.1	NZ_JNJE01000015.1	Bacteria	Firmicutes	cow rumen
671603684	Proteiniclasticum ruminis DSM 24773	WP_031576719.1	NZ_JNKC01000007.1	Bacteria	Firmicutes	rumen microbiome
697073455	Methylomonas sp. LW13 1	WP_033156181.1	NZ_JNLB01000003.1	Bacteria	Proteobacteria	Lake Wahsington sediment
697198420	Clostridium sp. KNHs205	WP_033167163.1	NZ_JNLE01000003.1	Bacteria	Firmicutes	no data
736421297	Butyrivibrio sp. AE2032	WP_034443461.1	NZ_JNLF01000003.1	Bacteria	Firmicutes	cow rumen
657702875	Lachnoclostridium phytofermentans KNHs2132	WP_029501686.1	NZ_JNLG01000001.1	Bacteria	Firmicutes	no data
917472100	Spirochaeta lutea JC230	WP_052078517.1	NZ_JNUP01000048.1	Bacteria	Spirochaetes	soil
740449165	Clostridium celerecrescens 152B	WP_038281003.1	NZ_JPME01000013.1	Bacteria	Firmicutes	Sediment associated with methane hydrate from Krishna Godavari Basin
667773400	Clostridium sp. KNHs209	WP_031392740.1	NZ_JPNB01000003.1	Bacteria	Firmicutes	no data
670490004	Methylobacter tundripaludum 31/32	WP_031438254.1	NZ_JPOH01000001.1	Bacteria	Proteobacteria	no data
738757162	Paenibacillus wynnii DSM 18334	WP_036650681.1	NZ_JQCR01000002.1	Bacteria	Firmicutes	Antarctic soil
763465313	Robinsoniella peoriensis WT	WP_044294592.1	NZ_JTGN01000004.1	Bacteria	Firmicutes	Wood turtle fecaes
835194394	Firmicutes bacterium ZOR0006	WP_047389514.1	NZ_JTLC01000064.1	Bacteria	Firmicutes	no data
746261590	Paenibacillus sp. IHB B 3415	WP_039309715.1	NZ_JUEI01000119.1	Bacteria	Firmicutes	soil from cold environments
966453041	Defluviitalea phaphyphila Alg1	WP_058486419.1	NZ_JWID01000011.1	Bacteria	Firmicutes	marine sediment
760270643	Clostridium butyricum HM-68	WP_043852479.1	NZ_JXBT01000001.1	Bacteria	Firmicutes	healthy chicken intestine
754485017	Bacillus thermoamylovorans B4166	WP_041902237.1	NZ_JXLT01000003.1	Bacteria	Firmicutes	milk
488674922	Hungatella hathewayi 12489931 1	WP_002603706.1	NZ_KB850951.1	Bacteria	Firmicutes	human microbiome
517580830	Paenibacillus sanguinis DSM 16941	WP_018751038.1	NZ_KB895378.1	Bacteria	Firmicutes	human blood sample
517714870	Paenibacillus massiliensis DSM 16942	WP_018885078.1	NZ_KB898189.1	Bacteria	Firmicutes	human blood
517058820	Orenia marismortui DSM 5156	WP_018247638.1	NZ_KB900617.1	Bacteria	Firmicutes	salt-saturated mud, Israel
518465771	Paenibacillus fonticola DSM 21315	WP_019635978.1	NZ_KB907247.1	Bacteria	Firmicutes	freshwater, warm spring
518756220	Paenibacillus sp. HW567	WP_019913922.1	NZ_KB910518.1	Bacteria	Firmicutes	no data
508228478	Lachnospiraceae bacterium 10-1	WP_016169534.1	NZ_KE159799.1	Bacteria	Firmicutes	mouse ceca (beginning of large intestine)
737804071	Butyrivibrio sp. FCS006	WP_035771655.1	NZ_KE384205.1	Bacteria	Firmicutes	Rumen microbiome
736466884	Butyrivibrio fibrisolvens MD2001	WP_034488578.1	NZ_KE384210.1	Bacteria	Firmicutes	no data
651975871	Bacillus aurantiacus DSM 18675	WP_026691333.1	NZ_KE386942.1	Bacteria	Firmicutes	sediment, soda lake
737227889	Bacillus chagannorensis DSM 18086	WP_035212222.1	NZ_KE386944.1	Bacteria	Firmicutes	fresh water, soda lake
651605773	Methylomonas sp. 11b	WP_026600659.1	NZ_KI911557.1	Bacteria	Proteobacteria	no data
653089634	Halonatronum saccharophilum DSM 13868	WP_027339873.1	NZ_KI912095.1	Bacteria	Firmicutes	Coastal lagoon sediment; Lake Magad
738729865	Paenibacillus macerans 8244	WP_036623986.1	NZ_KN125580.1	Bacteria	Firmicutes	no data
771520755	Caldicellulosiruptor sp. Wai35.B1	WP_045173481.1	NZ_LACM01000001.1	Bacteria	Firmicutes	terrestrial hot springs at Yellowstone National Park
771515487	Caldicellulosiruptor sp. Rt8.B8	WP_045168667.1	NZ_LACO01000001.1	Bacteria	Firmicutes	terrestrial hot springs at Yellowstone National Park
822627841	Clostridium sp. C8 1	WP_047001861.1	NZ_LBMX01000094.1	Bacteria	Firmicutes	sediment sludge
983468202	Paenibacillus etheri SH7	WP_060626728.1	NZ_LCZJ02000065.1	Bacteria	Firmicutes	surface of hydrocarbon contaminated soil
497860442	Bacillus coahuilensis m2-6	WP_010174598.1	NZ_LDYF01000006.1	Bacteria	Firmicutes	water column (Churince system, cultured)
979840494	Bacillus coahuilensis p1.1.43	WP_059350157.1	NZ_LDYG01000005.1	Bacteria	Firmicutes	water column from Pozas Azules
935657463	Ardenticatena maritima 110s	WP_054492046.1	NZ_LGKN01000005.1	Bacteria	Chloroflexi	Coastal hydrothermal field in the Kirishima Volcanic Belt
985642152	Paenibacillus riograndensis CAS34	WP_060862999.1	NZ_LIRB01000146.1	Bacteria	Firmicutes	associated with rice (Oryza sativa)
924357223	Bacillus sp. FJAT-18019	WP_053489857.1	NZ_LITP01000001.1	Bacteria	Firmicutes	soil
935449473	Paenibacillus sp. FJAT-22460	WP_054400844.1	NZ_LIUT01000001.1	Bacteria	Firmicutes	soil
786115166	Acholeplasma oculi 19L	WP_045749352.1	NZ_LK028559.1	Bacteria	Tenericutes	no data
914654647	Vibrio sp. J2-6	WP_050645896.1	NZ_LK933653.1	Bacteria	Proteobacteria	no data
769952219	Clostridium cellulosi DG5	WP_045085406.1	NZ_LM995447.1	Bacteria	Firmicutes	Soil woodland
939707142	Paenibacillus sp. GD6	WP_054943147.1	NZ_LN831201.1	Bacteria	Firmicutes	no data
521095999	Paenibacillus riograndensis SBR5	WP_020426902.1	NZ_LN831776.1	Bacteria	Firmicutes	soil from wheat field
928960035	Lachnospiraceae bacterium mt14	WP_053984600.1	NZ_LN875035.1	Bacteria	Firmicutes	no data
960364633	Herbinix luporum SD1D	WP_058257546.1	NZ_LN879430.1	Bacteria	Firmicutes	no data
960408374	Gorillibacterium sp. SN4	WP_058300329.1	NZ_LN881720.1	Bacteria	Firmicutes	no data
941283835	Paenibacillus ihumii AT5	WP_055105746.1	NZ_LN884297.1	Bacteria	Firmicutes	human GI tract
960404507	Clostridium neonatale	WP_058296499.1	NZ_LN890328.1	Bacteria	Firmicutes	no data
972464428	Paenibacillus sp. SIT18	WP_059051178.1	NZ_LN909045.1	Bacteria	Firmicutes	no data
972459573	Paenibacillus sp. MT18	WP_059046741.1	NZ_LN909066.1	Bacteria	Firmicutes	no data
1105954301	Alkalibacterium sp. 20	WP_071847807.1	NZ_LSRN01000021.1	Bacteria	Firmicutes	Antarctica, canary pond
1028828473	Methylomonas methanica R-45363	WP_064008863.1	NZ_LUUG01000074.1	Bacteria	Proteobacteria	top layer of a denitrification tank of a waste water treatment plant
1028868456	Methylomonas methanica R-45371	WP_064036102.1	NZ_LUUH01000037.1	Bacteria	Proteobacteria	top layer of a denitrification tank of a waste water treatment plant
1055311123	Methylomonas lenta R-45370	WP_066976998.1	NZ_LUUI01000022.1	Bacteria	Proteobacteria	top layer of a denitrification tank of a waste water treatment plant
1028873936	Methylomonas koyamae R-45378	WP_064041461.1	NZ_LUUJ01000100.1	Bacteria	Proteobacteria	Wetland
1028862262	Methylomonas koyamae R-45383	WP_064030858.1	NZ_LUUK01000196.1	Bacteria	Proteobacteria	Wetland
1028861121	Methylomonas koyamae R-49807	WP_064029862.1	NZ_LUUL01000127.1	Bacteria	Proteobacteria	facultative waste stabilization pond
1032579351	Acholeplasma laidlawii PG-8B	WP_064212087.1	NZ_LVCP01000008.1	Bacteria	Tenericutes	plant associated
1057138536	Paenibacillus glacialis DSM 22343	WP_068528722.1	NZ_LVJH01000003.1	Bacteria	Firmicutes	soil from altitude 3500m (Himalayas, Kafni glacier)
1057286196	Paenibacillus antarcticus CECT 5836 PBAT16	WP_068649783.1	NZ_LVJI01000016.1	Bacteria	Firmicutes	sediment
1122577446	Paenibacillus sp. P3E	WP_074101767.1	NZ_LVWH01000160.1	Bacteria	Firmicutes	rhizosphere of Helianthus annuus L. (sunflower)
1122619293	Paenibacillus sp. P26E	WP_074107672.1	NZ_LVWI01000038.1	Bacteria	Firmicutes	rhizosphere of Helianthus annuus L. (sunflower)
1122499848	Paenibacillus sp. P32E	WP_074086705.1	NZ_LVYY01000024.1	Bacteria	Firmicutes	rhizosphere of Helianthus annuus L (sunflower)
1122622365	Paenibacillus sp. P46E	WP_074109980.1	NZ_LVYZ01000002.1	Bacteria	Firmicutes	rhizosphere of Helianthus annuus L. (sunflower)
1054161149	Bacillus sp. NC2-31 1	WP_066173653.1	NZ_LWBL02000040.1	Bacteria	Firmicutes	marine sediment
1057357082	Orenia metallireducens Z6	WP_068717352.1	NZ_LWDV01000009.1	Bacteria	Firmicutes	Deep subsurface groundwater
1024027509	Paenibacillus glucanolyticus SLM1	WP_063480048.1	NZ_LWMH01000002.1	Bacteria	Firmicutes	black liquor from pulp mill stream
1060066508	Paenibacillus polymyxa CFSAN034342	WP_069079905.1	NZ_LYMY01000077.1	Bacteria	Firmicutes	Agricultural soil
1054606806	Bacillus sp. FJAT-27264	WP_066374772.1	NZ_MAQW01000029.1	Bacteria	Firmicutes	soil
1057102117	Paenibacillus kribbensis 6hRe76	WP_068500098.1	NZ_MCBP01000005.1	Bacteria	Firmicutes	root of wild Cymbidium faberi (boat orchid)
1130910007	Roseburia sp. 831b	WP_075679299.1	NZ_MJHW01000002.1	bacteria	Firmicutes	domestic pig feces
1094172065	Methylomonas sp. LWB	WP_071159838.1	NZ_MKMC01000045.1	Bacteria	Proteobacteria	Cave water and mat
1098962636	Anaerobacillus alkalilacustris DSM 18345	WP_071308156.1	NZ_MLQR01000001.1	Bacteria	Firmicutes	bottom sediment, lake Khadyn, Russia
1133730358	Paenibacillus borealis FSL H7-0744	WP_076113870.1	NZ_MPTB01000052.1	Bacteria	Firmicutes	milk
1133733432	Paenibacillus odorifer FSL H7-0710	WP_076116623.1	NZ_MPTC01000001.1	Bacteria	Firmicutes	milk
738791389	Paenibacillus odorifer FSL F4-0126	WP_036682608.1	NZ_MPTU01000007.1	Bacteria	Firmicutes	milk
1133952961	Paenibacillus lautus FSL F4-0100	WP_076325048.1	NZ_MRTF01000009.1	Bacteria	Firmicutes	milk
1133868606	Paenibacillus sp. FSL H8-0259	WP_076243564.1	NZ_MRTL01000004.1	Bacteria	Firmicutes	milk
1133780169	Paenibacillus peoriae FSL H8-0551	WP_076160827.1	NZ_MRTM01000018.1	Bacteria	Firmicutes	milk
1133769276	Paenibacillus glucanolyticus FSL R5-0817	WP_076150417.1	NZ_MRTT01000001.1	Bacteria	Firmicutes	milk
1133697759	Paenibacillus sp. FSL R7-0333	WP_076083370.1	NZ_MRTW01000043.1	Bacteria	Firmicutes	milk
1133779561	Paenibacillus sp. FSL R7-0337	WP_076160219.1	NZ_MRTX01000023.1	Bacteria	Firmicutes	milk
1130913815	Bacillus pseudofirmus MRWL7	WP_075682963.1	NZ_MSLQ01000005.1	Bacteria	Firmicutes	sediment
1086364078	Chryseobacterium taihuense CGMCC 1.10941	SDM08669.1	FNHD01000012.1	Bacteria	Bacteroidetes	no data
503167375	Caldicellulosiruptor hydrothermalis 108	WP_013402036.1	NC_014652.1	Bacteria	Firmicutes	Terrestrial neutral geothermal spring; Russia, Kamchatka
Heterokont sequences from MMET
Sequence ID on MMET transcriptomes	Species and strain	Domain	Phylum
173148212	Ochromonas sp. Strain BG-1	Eukaryota	Ochrophyta
186488266	Amphiprora sp	Eukaryota	Bacillariophyta
186515412	Amphiprora sp	Eukaryota	Bacillariophyta
186521926	Amphora coffeaeformis CCMP127	Eukaryota	Bacillariophyta
186540750	Amphora coffeaeformis CCMP127	Eukaryota	Bacillariophyta
186651940	Aureococcus anophagefferens CCMP1850	Eukaryota	Bacillariophyta
186720192	Aureoumbra lagunensis CCMP1510	Eukaryota	Ochrophyta
187036080	Chaetoceros affinis CCMP159	Eukaryota	Bacillariophyta
187050904	Chaetoceros curvisetus	Eukaryota	Bacillariophyta
187175162	Chattonella-subsalsa CCMP2191	Eukaryota	Ochrophyta
187263766	Dinobryon sp UTEXLB2267	Eukaryota	Ochrophyta
187365798	Ditylum brightwellii GSO105	Eukaryota	Bacillariophyta
188154862	Fragilariopsis kerguelensis L26 C5	Eukaryota	Bacillariophyta
188556876	Heterosigma akashiwo CCMP2393	Eukaryota	Ochrophyta
188557734	Heterosigma akashiwo CCMP2393	Eukaryota	Ochrophyta
188604494	Heterosigma akashiwo CCMP3107	Eukaryota	Ochrophyta
188629668	Heterosigma akashiwo CCMP3107	Eukaryota	Ochrophyta
188639640	Heterosigma akashiwo CCMP452	Eukaryota	Ochrophyta
188654168	Heterosigma-akashiwo CCMP452	Eukaryota	Ochrophyta
190523074	Pavlova sp CCMP459	Eukaryota	Haptophyta
191215482	Prymnesium parvum Texoma1	Eukaryota	Haptophyta
191454482	Pseudopedinella elastica CCMP716	Eukaryota	Ochrophyta
192128108	Skeletonema dohrnii SkelB	Eukaryota	Bacillariophyta
192265400	Skeletonema menzelii CCMP793	Eukaryota	Bacillariophyta
192890408	Thalassiosira oceanica CCMP1005	Eukaryota	Bacillariophyta
192939680	Thalassiosira oceanica CCMP1005	Eukaryota	Bacillariophyta
192964706	Thalassiosira rotula CCMP3096	Eukaryota	Bacillariophyta
192982662	Thalassiosira rotula CCMP3096	Eukaryota	Bacillariophyta
192994062	Thalassiosira rotula GSO102	Eukaryota	Bacillariophyta
193040376	Thalassiosira weissflogii CCMP1010	Eukaryota	Bacillariophyta
193042706	Thalassiosira weissflogii CCMP1010	Eukaryota	Bacillariophyta
193072692	Thalassiosira weissflogii CCMP1336	Eukaryota	Bacillariophyta
193077254	Thalassiosira weissflogii CCMP1336	Eukaryota	Bacillariophyta
193079930	Thalassiosira weissflogii CCMP1336	Eukaryota	Bacillariophyta
193803118	Pteridomonas danica PT	Eukaryota	Ochrophyta
193954876	Ditylum brightwellii GSO104	Eukaryota	Bacillariophyta
199325532	Nitzschia punctata CCMP561	Eukaryota	Bacillariophyta
199411170	Fragilariopsis kerguelensis L2_C3	Eukaryota	Bacillariophyta
199646274	Pseudo nitzschia-australis 10249_10_AB	Eukaryota	Bacillariophyta
199673778	Pseudo nitzschia australis 10249_10_AB	Eukaryota	Bacillariophyta
199684218	Pelagomonas calceolata CCMP1756	Eukaryota	Ochrophyta
199818004	Pseudo nitzschia fradulenta WWA7	Eukaryota	Bacillariophyta
199870084	Asterionellopsis-glacialis CCMP134	Eukaryota	Bacillariophyta
199902980	Asterionellopsis glacialis CCMP134	Eukaryota	Bacillariophyta
199941396	Durinskia baltica CSIRO CS 38	Eukaryota	Miozoa
200128254	Thalassiosira antarctica CCMP982	Eukaryota	Bacillariophyta
200158720	Proboscia alata PI D3	Eukaryota	Bacillariophyta
200194834	Thalassionema nitzschioides L26 B	Eukaryota	Bacillariophyta
200218036	Heterosigma akashiwo NB	Eukaryota	Ochrophyta
200218328	Heterosigma akashiwo NB	Eukaryota	Ochrophyta
200377014	Corethron pennatum L29A3	Eukaryota	Bacillariophyta
200454796	Extubocellulus spinifer CCMP396	Eukaryota	Bacillariophyta
200467358	Extubocellulus spinifer CCMP396	Eukaryota	Bacillariophyta
200712054	Thalassiosira gravidaGMp14c1	Eukaryota	Bacillariophyta
200715886	Thalassiosira gravida GMp14c1	Eukaryota	Bacillariophyta
200884264	Chaetoceros debilis MM31A 1	Eukaryota	Bacillariophyta
200963138	Thalassiothrix antarctica L6_D1	Eukaryota	Bacillariophyta
200988500	Chaetoceros-neogracile CCMP1317	Eukaryota	Bacillariophyta
201033068	Thalassiosira miniscula CCMP1093	Eukaryota	Bacillariophyta
Heterokont sequences from NCBI
Species and strain	RefSeq ID	Nucleotide ID	Genome ID	Gene ID	Introns	Domain	Phylum		Isolation source as indicated on NCBI	GC content of the phosphorylase	GC content of the genome	Chr.
Phaeodactylum tricornutum CCAP 1055/1	XP_002177898.1	NC_011670.1	ABQD00000000.1	PHATRDRAFT_43370	4	Eukaryota	Bacillariophyta		Marine	46.3	48.8	12	50% identity to XP_002181175.1
Phaeodactylum tricornutum CCAP 1055/1	XP_002181175.1	NC_011680.1	ABQD00000000.1	PHATRDRAFT_54686	1	Eukaryota	Bacillariophyta		Marine	49.5	48.8	2
Thalassiosira pseudonana CCMP1335	XP_002290006.1	NC_012067.1	AAFD00000000.2	THAPSDRAFT_22483	4	Eukaryota	Bacillariophyta		Marine	48.1	46.9	4	53% ieentity to XP_02297139
Thalassiosira pseudonana CCMP1335	XP_002297139.1	NW_002243509.1	AAFD00000000.2	THAPSDRAFT_25518	9	Eukaryota	Bacillariophyta		Marine	NA	NA	19
Thalassiosira oceanica CCMP1005	EJK69967.1	AGNL01009288.1	AGNL00000000.1	THAOC_08721	6	Eukaryota	Bacillariophyta		Marine	NA	NA
Ochromonas danica	BAU78234.1	NA	NA	NA		Eukaryota	Ochrophyta		Marine	NA	NA
Aureococcus anophagefferens	XP_009032155.1	NW_008705561.1	NZ_ACJI00000000.1	AURANDRAFT_10068	2	Eukaryota	Bacillariophyta		Marine	NA	NA
Symbiodinium microadriaticum CCMP2467	OLP88051.1	LSRX01000830.1	LSRX00000000.1	AK812_SmicGene30670	2	Eukaryota	Miozoa		assoicated with Stylophora pistillata in Red sea
Fragilariopsis cylindrus CCMP1102	OEU10145.1	KV784373.1	LFJG00000000.1	FRACYDRAFT_194280	1	Eukaryota	Bacillariophyta		Indian Ocean:Islas Orcadas Cruise, Station 12				53 % identity to OEU15658.1
Fragilariopsis cylindrus CCMP1102	OEU15658.1	KV784359.1	LFJG00000000.1	FRACYDRAFT_170346	2	Eukaryota	Bacillariophyta		Indian Ocean:Islas Orcadas Cruise, Station 12
