# Supplementary material for: Unraveling the subtleties of β-(1→3)-glucan phosphorylase specificity in the GH94, GH149, and GH161 glycoside hydrolase families
Source: J Biol Chem. 2019 Feb 28;294(16):6483–93. doi: 10.1074/jbc.RA119.007712 (PMC6484121; doi:10.1074/jbc.RA119.007712)
Supplement: Supporting Information [file supp_RA119.007712_143342_1_supp_287290_pmzchy.xlsx]

## Sheet: Sheet1
Sequences from MMET
Accession	Query cover	E value	%Identity to OcP1
191215482	0.96	0	0.41
187263766	0.96	0	0.59
199941396	0.98	0	0.53
191215482	0.96	0	0.41
190523074	0.95	0	0.43
186720192	0.95	0	0.42
193803118	0.97	0	0.43
199684218	0.94	0	0.41
186651940	0.94	0	0.4
187036080	0.93	0	0.41
200988500	0.93	0	0.4
187175162	0.93	0	0.41
200194834	0.95	0	0.38
200128254	0.93	0	0.39
200884264	0.93	0	0.39
193040376	0.93	0	0.4
191454482	0.92	0	0.38
200454796	0.96	0	0.38
192265400	0.93	0	0.38
193072692	0.93	0	0.4
200467358	0.92	0	0.39
199870084	0.98	0	0.38
188556876	0.93	0	0.4
200218328	0.93	0	0.4
188639640	0.93	0	0.4
186488266	0.93	0	0.4
188629668	0.93	0	0.4
192964706	0.93	0	0.39
192994062	0.93	0	0.39
200963138	0.93	0	0.38
201033068	0.93	0	0.39
200712054	0.93	0	0.39
200218036	0.97	0	0.4
188557734	0.97	0	0.4
193954876	0.93	0	0.39
188654168	0.97	0	0.4
192939680	0.9	0	0.39
188604494	0.93	0	0.38
200377014	0.93	0	0.38
199325532	0.93	0	0.37
193077254	0.92	0	0.39
193042706	0.92	0	0.39
186540750	0.93	0	0.37
186521926	0.93	0	0.37
193079930	0.92	0	0.38
199902980	0.93	0	0.39
186515412	0.93	0	0.38
187365798	0.9	0	0.38
199646274	0.98	0	0.36
188154862	0.93	0	0.37
199411170	0.93	0	0.37
200158720	0.92	0	0.37
200715886	0.92	0	0.38
199818004	0.96	0	0.37
192982662	0.9	0	0.38
199673778	0.92	0	0.36
192890408	0.85	0	0.39
187050904	0.63	0	0.4
192128108	0.64	0	0.39
200418968	0.23	0.0001	0.25
200416338	0.24	0.0001	0.26
200380720	0.31	1e-05	0.25
Sequences from NCBI
Accession	Query cover	E value	%Identity to OcP1
ABP68120.1	0.93	0	0.32
AIQ33578.1	0.92	0	0.39
AQQ70274.1	0.93	0	0.32
BAM00492.1	0.89	0	0.38
BAU78234.1	0.96	0	0.58
BAU78235.1	0.93	0	0.37
CBK73627.1	0.92	0	0.36
CCV65814.1	0.92	0	0.33
CCX92044.1	0.88	0	0.33
CCX93064.1	0.89	0	0.36
CCY30928.1	0.92	0	0.35
CCY69845.1	0.92	0	0.35
CCZ09292.1	0.92	0	0.36
CDA29483.1	0.92	0	0.35
CDB14106.1	0.71	8e-176	0.37
CDF46130.1	0.88	0	0.37
CUN48701.1	0.92	0	0.36
CUX60029.1	0.92	0	0.37
EGW21636.1	0.92	3e-179	0.32
EJK69967.1	0.93	0	0.39
EKQ50390.1	0.91	0	0.35
EKQ57686.1	0.92	0	0.35
ERJ13626.1	0.92	0	0.35
GAP62125.1	0.92	0	0.38
KHD15380.1	0.92	0	0.34
KLU72387.1	0.93	0	0.36
KOS03742.1	0.93	0	0.36
KPK04798.1	0.89	0	0.4
KPK41404.1	0.92	0	0.33
KPK42408.1	0.92	0	0.32
KPK96707.1	0.88	0	0.33
KPK97305.1	0.9	0	0.34
KPK99010.1	0.92	0	0.34
KUK24060.1	0.88	0	0.35
OEU10145.1	0.92	0	0.38
OEU15658.1	0.93	0	0.37
OFW62009.1	0.93	9e-170	0.31
OGB86825.1	0.92	1e-178	0.32
OGB89810.1	0.92	0	0.33
OGC07941.1	0.92	1e-178	0.32
OGC11849.1	0.92	0	0.33
OGC23581.1	0.92	0	0.33
OGC33960.1	0.64	6e-146	0.35
OGC42363.1	0.85	6e-170	0.33
OGV37168.1	0.92	0	0.33
OGV45644.1	0.92	0	0.33
OGV52597.1	0.92	0	0.34
OGW91974.1	0.93	0	0.34
OGW98683.1	0.93	0	0.35
OGX01506.1	0.92	0	0.34
OGX07258.1	0.93	0	0.34
OGX11645.1	0.92	0	0.34
OGX23872.1	0.93	0	0.34
OGX24948.1	0.93	0	0.35
OGX25981.1	0.92	0	0.34
OGX31245.1	0.93	0	0.35
OGX34577.1	0.92	1e-176	0.32
OGX37135.1	0.93	0	0.35
OGX39498.1	0.93	0	0.35
OGX43336.1	0.92	2e-176	0.32
OGX46482.1	0.92	0	0.34
OGX48084.1	0.92	0	0.35
OGX61342.1	0.92	0	0.34
OHB53795.1	0.93	0	0.32
OHE28602.1	0.92	0	0.33
OHE30965.1	0.92	0	0.34
OIO35236.1	0.92	0	0.34
OIO38639.1	0.92	0	0.34
OIP13455.1	0.88	0	0.33
OJV66793.1	0.89	0	0.35
OLP88051.1	0.93	0	0.43
OMC64708.1	0.92	0	0.38
OMG47019.1	0.92	0	0.38
ONI39876.1	0.92	0	0.36
OOB78077.1	0.88	0	0.36
SCX05664.1	0.92	0	0.35
SDB19587.1	0.92	0	0.36
SDC24037.1	0.92	0	0.34
SDF19476.1	0.92	0	0.39
SDH17459.1	0.93	0	0.37
SDI45081.1	0.92	0	0.37
SDY04365.1	0.92	0	0.36
SEA82830.1	0.93	0	0.35
SEF83514.1	0.92	0	0.36
SEG11996.1	0.93	0	0.36
SEJ83912.1	0.93	0	0.37
SEK23177.1	0.92	0	0.37
SEL48476.1	0.92	0	0.34
SEO89603.1	0.92	0	0.35
SER69947.1	0.88	0	0.34
SES15713.1	0.91	0	0.35
SEU24299.1	0.93	0	0.37
SFC11500.1	0.92	0	0.33
SFH69345.1	0.92	0	0.35
SFN80781.1	0.92	0	0.35
SFN98921.1	0.92	0	0.37
SFO78737.1	0.92	0	0.34
SFP69713.1	0.92	0	0.34
SFS93792.1	0.92	0	0.34
SFT60650.1	0.91	0	0.36
WP_002603706.1	0.92	0	0.35
WP_003424021.1	0.92	0	0.34
WP_004103012.1	0.92	0	0.36
WP_004627615.1	0.93	0	0.35
WP_005358765.1	0.92	0	0.35
WP_005363330.1	0.92	0	0.32
WP_005370277.1	0.92	1e-161	0.32
WP_005490316.1	0.93	0	0.34
WP_006313788.1	0.93	0	0.39
WP_008525786.1	0.92	0	0.36
WP_008676761.1	0.92	0	0.34
WP_008826269.1	0.92	0	0.35
WP_008909277.1	0.93	0	0.37
WP_009168511.1	0.89	0	0.35
WP_009226247.1	0.92	0	0.38
WP_009860980.1	0.9	0	0.36
WP_010174598.1	0.92	0	0.37
WP_011994121.1	0.93	0	0.36
WP_012198896.1	0.9	0	0.37
ABX81332.1	0.92	2e-180	0.33
WP_012547574.1	0.93	0	0.33
WP_012582531.1	0.88	0	0.35
WP_012635372.1	0.92	0	0.33
WP_012958999.1	0.92	0	0.35
WP_013129904.1	0.93	0	0.38
WP_013171295.1	0.93	0	0.35
WP_013272305.1	0.92	0	0.37
WP_013289460.1	0.92	0	0.33
WP_013311628.1	0.93	0	0.37
WP_013402036.1	0.92	0	0.32
WP_013429146.1	0.92	0	0.33
WP_013487305.1	0.91	0	0.35
WP_013658929.1	0.92	0	0.38
WP_014079648.1	0.92	0	0.36
WP_014451045.1	0.93	0	0.37
WP_014454798.1	0.92	0	0.34
WP_014641703.1	0.93	0	0.37
WP_015325999.1	0.92	0	0.34
WP_015736393.1	0.92	0	0.38
WP_015848606.1	0.93	0	0.37
WP_016169534.1	0.92	0	0.35
WP_016313215.1	0.93	0	0.38
WP_016818628.1	0.93	0	0.37
WP_018247638.1	0.93	0	0.35
WP_018666383.1	0.93	0	0.37
WP_018751038.1	0.92	0	0.39
WP_018885078.1	0.93	0	0.36
WP_019421873.1	0.92	0	0.38
WP_019635978.1	0.93	0	0.39
WP_019688419.1	0.93	0	0.37
WP_019913922.1	0.91	0	0.38
WP_020426902.1	0.91	0	0.38
WP_020481102.1	0.92	4e-171	0.31
WP_022766121.1	0.92	0	0.35
WP_022767451.1	0.92	0	0.35
WP_022787627.1	0.89	0	0.36
WP_023989977.1	0.93	0	0.37
WP_024291666.1	0.92	0	0.37
WP_024346902.1	0.92	0	0.37
WP_024834966.1	0.92	0	0.36
WP_024865374.1	0.92	0	0.36
WP_025365657.1	0.93	0	0.37
WP_025532029.1	0.92	0	0.35
WP_025679076.1	0.93	0	0.36
WP_025707431.1	0.91	0	0.37
WP_025721489.1	0.93	0	0.37
WP_026600659.1	0.92	1e-173	0.32
WP_026671722.1	0.92	0	0.34
WP_026691333.1	0.92	0	0.36
WP_026892135.1	0.92	0	0.37
WP_027149823.1	0.93	0	0.32
WP_027308906.1	0.93	0	0.37
WP_027339873.1	0.92	0	0.34
WP_027628574.1	0.93	0	0.35
WP_027636584.1	0.92	0	0.34
WP_028539026.1	0.93	0	0.37
WP_028541566.1	0.93	0	0.37
WP_028591106.1	0.93	0	0.37
WP_029228890.1	0.92	0	0.33
WP_029501686.1	0.92	0	0.37
WP_031392740.1	0.93	0	0.37
WP_031438254.1	0.93	0	0.32
WP_031462091.1	0.93	0	0.37
WP_031543443.1	0.91	0	0.34
WP_031576719.1	0.92	0	0.35
WP_032550702.1	0.92	0	0.36
WP_033156181.1	0.92	7e-177	0.32
WP_033167163.1	0.92	0	0.36
WP_033191227.1	0.93	0	0.37
WP_034301206.1	0.92	0	0.35
WP_034443461.1	0.92	0	0.35
WP_034488578.1	0.92	0	0.33
WP_034546778.1	0.93	0	0.33
WP_034563905.1	0.92	0	0.35
WP_035212222.1	0.91	4e-176	0.33
WP_035375542.1	0.92	3e-180	0.32
WP_035771655.1	0.92	0	0.35
WP_035775095.1	0.92	0	0.35
WP_035779225.1	0.92	0	0.36
WP_036623986.1	0.92	0	0.38
WP_036650681.1	0.93	0	0.38
WP_036663991.1	0.92	0	0.38
WP_036682608.1	0.93	0	0.38
WP_036702107.1	0.92	0	0.37
WP_036732712.1	0.91	0	0.38
WP_036781682.1	0.93	0	0.38
WP_036818050.1	0.92	0	0.38
WP_036951784.1	0.92	0	0.36
WP_038281003.1	0.92	0	0.37
WP_038568482.1	0.93	0	0.38
WP_038585252.1	0.92	0	0.38
WP_038698858.1	0.92	0	0.37
WP_039309715.1	0.92	0	0.38
WP_039834362.1	0.91	0	0.38
WP_039869333.1	0.92	0	0.39
WP_040579857.1	0.92	9e-180	0.32
WP_040952469.1	0.92	0	0.38
WP_040978143.1	0.92	0	0.34
WP_041722924.1	0.93	0	0.32
WP_041902237.1	0.92	0	0.33
WP_041966187.1	0.93	0	0.37
WP_042131802.1	0.92	0	0.39
WP_042133118.1	0.91	0	0.38
WP_042172399.1	0.92	0	0.36
WP_042184448.1	0.92	0	0.39
WP_042210248.1	0.92	0	0.38
WP_042232123.1	0.91	0	0.38
WP_043852479.1	0.92	0	0.34
WP_044294592.1	0.93	0	0.36
WP_044477328.1	0.91	0	0.38
WP_044877319.1	0.92	0	0.38
WP_045085406.1	0.92	0	0.35
WP_045143732.1	0.92	0	0.34
WP_045168667.1	0.93	0	0.33
WP_045173481.1	0.93	0	0.33
WP_045749352.1	0.92	1e-172	0.32
WP_047001861.1	0.92	0	0.34
WP_047389514.1	0.92	0	0.37
WP_050645896.1	0.92	0	0.36
WP_051615820.1	0.92	1e-175	0.31
WP_052078517.1	0.88	0	0.35
WP_052570529.1	0.92	0	0.34
WP_053325977.1	0.93	0	0.37
WP_053489857.1	0.92	0	0.38
WP_053984600.1	0.93	0	0.37
WP_054400844.1	0.92	0	0.38
WP_054492046.1	0.92	0	0.38
WP_054943147.1	0.92	0	0.38
WP_054955257.1	0.92	0	0.38
WP_055105746.1	0.93	0	0.39
WP_055167725.1	0.92	0	0.35
WP_058146710.1	0.92	0	0.34
WP_058257546.1	0.92	0	0.36
WP_058296499.1	0.92	0	0.33
WP_058300329.1	0.91	0	0.38
WP_058486419.1	0.93	0	0.36
WP_059046741.1	0.92	0	0.38
WP_059051178.1	0.92	0	0.39
WP_059350157.1	0.92	0	0.37
WP_060626728.1	0.92	0	0.38
WP_060862999.1	0.91	0	0.38
WP_062329571.1	0.92	1e-171	0.32
WP_062370841.1	0.93	0	0.37
WP_062525136.1	0.92	0	0.37
WP_063480048.1	0.92	0	0.38
WP_063829815.1	0.92	0	0.38
WP_064008863.1	0.92	2e-175	0.33
WP_064011647.1	0.93	0	0.38
WP_064021676.1	0.93	3e-161	0.32
WP_064029862.1	0.93	1e-163	0.32
WP_064030858.1	0.92	6e-177	0.33
WP_064036102.1	0.92	2e-175	0.32
WP_064041461.1	0.93	4e-163	0.32
WP_064212087.1	0.92	2e-179	0.33
WP_066173653.1	0.93	0	0.37
WP_066374772.1	0.92	0	0.38
WP_066420707.1	0.93	0	0.34
WP_066716675.1	0.92	0	0.37
WP_066976998.1	0.92	4e-163	0.31
WP_067842620.1	0.92	0	0.37
WP_068345671.1	0.93	0	0.36
WP_068500098.1	0.93	0	0.38
WP_068528722.1	0.92	0	0.38
WP_068592622.1	0.92	0	0.38
WP_068649783.1	0.92	0	0.38
WP_068660028.1	0.92	0	0.37
WP_068717352.1	0.92	0	0.35
WP_068782371.1	0.92	0	0.39
WP_068787086.1	0.92	0	0.38
WP_069079905.1	0.93	0	0.37
WP_069366220.1	0.92	0	0.33
WP_070097083.1	0.89	0	0.38
WP_071159838.1	0.92	4e-173	0.33
WP_071220018.1	0.92	0	0.37
WP_071308156.1	0.91	0	0.35
WP_071386948.1	0.92	0	0.33
WP_071558349.1	0.93	0	0.37
WP_071847807.1	0.92	0	0.34
WP_072580822.1	0.93	0	0.37
WP_072757930.1	0.92	0	0.38
WP_072916440.1	0.92	0	0.36
WP_073248831.1	0.93	0	0.37
WP_073275368.1	0.92	0	0.36
WP_073287569.1	0.93	0	0.37
WP_073298186.1	0.93	0	0.33
WP_073338818.1	0.93	0	0.36
WP_073388888.1	0.92	0	0.33
WP_073590012.1	0.92	0	0.37
WP_074086705.1	0.92	0	0.38
WP_074101767.1	0.92	0	0.38
WP_074107672.1	0.92	0	0.38
WP_074109980.1	0.92	0	0.38
WP_074755796.1	0.92	0	0.34
WP_074912609.1	0.92	0	0.34
WP_075154651.1	0.93	0	0.37
WP_075679299.1	0.92	0	0.37
WP_075682963.1	0.92	0	0.35
WP_076083370.1	0.92	0	0.38
WP_076113870.1	0.92	0	0.38
WP_076116623.1	0.92	0	0.38
WP_076150417.1	0.92	0	0.38
WP_076160219.1	0.92	0	0.37
WP_076160827.1	0.93	0	0.37
WP_076243564.1	0.91	0	0.38
WP_076325048.1	0.93	0	0.37
WP_076544684.1	0.92	0	0.34
XP_002177898.1	0.93	0	0.38
XP_002181175.1	0.93	0	0.39
XP_002290006.1	0.93	0	0.4
XP_002297139.1	0.85	0	0.36
XP_009032155.1	0.86	0	0.41
